# Supplementary material for: Optimal sample size planning for the Wilcoxon‐Mann‐Whitney test
Source: Stat Med. 2018 Oct 8;38(3):363–75. doi: 10.1002/sim.7983 (PMC6491996; doi:10.1002/sim.7983)
Supplement: Supplementary file 1 — SIM_7983‐Supp‐0001‐supp_simulation.tex [file SIM-38-363-s001.tex]

%der.tex

\section{Simulation Results}

For the simulation results from Section 5 from the main manuscript, we provide here the detailed results in tables. For the first simulation we used $Beta(5,5)$ and $Beta(3,i)$ distributed random numbers in the first and second group for $i = 1,2$. 
For each $\alpha = 0.01, 0.02, \dots, 0.1$, we generated $10^6$ random numbers for each group and calculated the optimal allocation rate $t_0$ and the total sample sizes $N(t_0)$ and $N(1/2)$ 
(corresponding to a balanced design)
to achieve at least $80\%$ power.  The results for this simulation are given in Table \ref{tab:sim1}.
% latex table generated in R 3.4.1 by xtable 1.8-2 package
% Thu Jul 12 11:12:48 2018
\begin{table}[ht]
	\centering
	\begin{tabular}{rrrrrrl}
		\hline
		$t_0$ & $N(t_0)$ & $N(1/2)$ & $p$ & $\kappa$ & $\alpha$ & Effect \\ 
		\hline
		0.482 & 50344960.322 & 50409713.296 & 0.500 & 1.346 & 0.010 & small \\ 
		0.481 & 222750477.448 & 223086550.485 & 0.500 & 1.348 & 0.020 & small \\ 
		0.479 & 443308371.783 & 444071245.977 & 0.500 & 1.354 & 0.030 & small \\ 
		0.479 & 67091178.939 & 67213282.976 & 0.500 & 1.349 & 0.040 & small \\ 
		0.478 & 11583242.470 & 11606226.291 & 0.500 & 1.354 & 0.050 & small \\ 
		0.477 & 498345769.404 & 499384278.237 & 0.500 & 1.352 & 0.060 & small \\ 
		0.476 & 16344782.706 & 16380754.863 & 0.500 & 1.353 & 0.070 & small \\ 
		0.476 & 8086796.166 & 8105460.208 & 0.501 & 1.353 & 0.080 & small \\ 
		0.475 & 1089424989.407 & 1092041624.592 & 0.500 & 1.352 & 0.090 & small \\ 
		0.475 & 3308023.922 & 3316170.091 & 0.499 & 1.349 & 0.100 & small \\ 
		0.476 & 153.568 & 153.920 & 0.657 & 1.532 & 0.010 & medium \\ 
		0.474 & 131.511 & 131.862 & 0.657 & 1.531 & 0.020 & medium \\ 
		0.473 & 117.487 & 117.835 & 0.658 & 1.532 & 0.030 & medium \\ 
		0.472 & 108.820 & 109.170 & 0.658 & 1.532 & 0.040 & medium \\ 
		0.471 & 102.184 & 102.534 & 0.657 & 1.530 & 0.050 & medium \\ 
		0.470 & 96.490 & 96.843 & 0.657 & 1.533 & 0.060 & medium \\ 
		0.469 & 91.355 & 91.707 & 0.657 & 1.532 & 0.070 & medium \\ 
		0.468 & 87.552 & 87.906 & 0.657 & 1.532 & 0.080 & medium \\ 
		0.467 & 84.237 & 84.592 & 0.657 & 1.531 & 0.090 & medium \\ 
		0.467 & 80.319 & 80.674 & 0.657 & 1.534 & 0.100 & medium \\ 
		0.472 & 28.609 & 28.698 & 0.841 & 1.975 & 0.010 & large \\ 
		0.470 & 24.329 & 24.418 & 0.841 & 1.974 & 0.020 & large \\ 
		0.468 & 21.739 & 21.827 & 0.841 & 1.970 & 0.030 & large \\ 
		0.466 & 19.922 & 20.010 & 0.841 & 1.972 & 0.040 & large \\ 
		0.465 & 18.522 & 18.611 & 0.841 & 1.973 & 0.050 & large \\ 
		0.464 & 17.376 & 17.464 & 0.841 & 1.973 & 0.060 & large \\ 
		0.463 & 16.445 & 16.535 & 0.841 & 1.980 & 0.070 & large \\ 
		0.462 & 15.625 & 15.714 & 0.841 & 1.974 & 0.080 & large \\ 
		0.461 & 14.900 & 14.989 & 0.841 & 1.975 & 0.090 & large \\ 
		0.460 & 14.204 & 14.292 & 0.841 & 1.973 & 0.100 & large \\  
		\hline
	\end{tabular}
	\caption{Simulation results for varying type-I error probability $\alpha$.}
	\label{tab:sim1}
\end{table}

For the second simulation we investigated the behaviour of $t_0$ for increasing power 
(or decreasing $\beta$). The results are displayed in Table \ref{tab:sim2}.

In both simulations we observed that an increasing power or type-I error rate leads to larger differences of $|1/2 - t_0|$, that is the groups will be even more unbalanced. Similarly, from the simulations we also saw that a larger relative effect $p$ and $\kappa$ increase $|1/2 - t_0|$. But the difference of total sample sizes between using a balanced design and the optimal design was negligible. For larger and medium effects this difference was at most 1, that is $|N(t_0) - N(1/2)| \leq 1$. For small effect $p \sim 0.5$ these differences are larger but they are still negligible as the total sample size itself is very large. Note that increasing $p$ also changes $\kappa$, in our case $\kappa$ increases with $p$.
% latex table generated in R 3.4.1 by xtable 1.8-2 package
% Thu Jul 12 11:25:59 2018
\begin{table}[ht]
	\centering
	\begin{tabular}{rrrrrrl}
		\hline
		$t_0$ & $N(t_0)$ & $N(1/2)$ & $p$ & $\kappa$ & $1-\beta$ & Effect \\ 
		\hline
		0.500 & 16527695.653 & 16527695.653 & 0.500 & 1.346 & 0.500 & small \\ 
		0.496 & 96422766.696 & 96430226.036 & 0.500 & 1.348 & 0.550 & small \\ 
		0.492 & 239229025.677 & 239297902.533 & 0.500 & 1.354 & 0.600 & small \\ 
		0.488 & 44000655.214 & 44026179.733 & 0.500 & 1.349 & 0.650 & small \\ 
		0.484 & 9106746.129 & 9115651.669 & 0.500 & 1.354 & 0.700 & small \\ 
		0.481 & 466636900.324 & 467303128.247 & 0.500 & 1.352 & 0.750 & small \\ 
		0.478 & 18219581.045 & 18255539.953 & 0.500 & 1.353 & 0.800 & small \\ 
		0.474 & 10804151.660 & 10832469.375 & 0.501 & 1.353 & 0.850 & small \\ 
		0.471 & 1778183697.600 & 1784259299.398 & 0.500 & 1.352 & 0.900 & small \\ 
		0.466 & 6949665.830 & 6980860.750 & 0.499 & 1.349 & 0.950 & small \\ 
		0.500 & 51.920 & 51.920 & 0.657 & 1.532 & 0.500 & medium \\ 
		0.494 & 58.363 & 58.371 & 0.657 & 1.531 & 0.550 & medium \\ 
		0.489 & 64.711 & 64.742 & 0.658 & 1.532 & 0.600 & medium \\ 
		0.484 & 72.500 & 72.573 & 0.658 & 1.532 & 0.650 & medium \\ 
		0.480 & 81.243 & 81.378 & 0.657 & 1.530 & 0.700 & medium \\ 
		0.475 & 90.959 & 91.185 & 0.657 & 1.533 & 0.750 & medium \\ 
		0.471 & 102.053 & 102.404 & 0.657 & 1.532 & 0.800 & medium \\ 
		0.466 & 116.654 & 117.190 & 0.657 & 1.532 & 0.850 & medium \\ 
		0.461 & 136.368 & 137.194 & 0.657 & 1.531 & 0.900 & medium \\ 
		0.454 & 166.142 & 167.507 & 0.657 & 1.534 & 0.950 & medium \\ 
		0.500 & 11.010 & 11.010 & 0.841 & 1.975 & 0.500 & large \\ 
		0.494 & 12.045 & 12.047 & 0.841 & 1.974 & 0.550 & large \\ 
		0.488 & 13.092 & 13.099 & 0.841 & 1.970 & 0.600 & large \\ 
		0.482 & 14.227 & 14.246 & 0.841 & 1.972 & 0.650 & large \\ 
		0.476 & 15.478 & 15.512 & 0.841 & 1.973 & 0.700 & large \\ 
		0.471 & 16.879 & 16.936 & 0.841 & 1.973 & 0.750 & large \\ 
		0.465 & 18.547 & 18.637 & 0.841 & 1.980 & 0.800 & large \\ 
		0.459 & 20.564 & 20.700 & 0.841 & 1.974 & 0.850 & large \\ 
		0.452 & 23.235 & 23.444 & 0.841 & 1.975 & 0.900 & large \\ 
		0.443 & 27.374 & 27.716 & 0.841 & 1.973 & 0.950 & large \\ 
		\hline
	\end{tabular}
	\caption{Simulation results for varying power $1-\beta$.}
	\label{tab:sim2}
\end{table}
