# Supplementary material for: Optimal sample size planning for the Wilcoxon‐Mann‐Whitney test
Source: Stat Med. 2018 Oct 8;38(3):363–75. doi: 10.1002/sim.7983 (PMC6491996; doi:10.1002/sim.7983)
Supplement: Supplementary file 2 — SIM_7983‐Supp‐0002‐Supplemental_R_Code_Examples.R [file SIM-38-363-s002.R]

library(WMWssp)
library(rankFD)

#################################################################################################################################
### Table 2: Number of Seizures
#################################################################################################################################

# data from reference group x and synthetic data y
x <- c(3,3,5,4,21,7,2,12,5,0,22,4,2,12,9,5,3,29,5,7,4,4,5,8,25,1,2,12)
y <- floor(x/2)

set.seed(0)
summary(WMWssp(x,y,simulation=TRUE, nsim=10^4)) #balanced

summary(WMWssp_minimize(x,y)) #unbalanced
set.seed(0)
summary(WMWssp(x,y, t = WMWssp_minimize(x,y)$t,simulation=TRUE, nsim=10^4))

summary(WMWssp_noether(0.05,0.8,t=1/2,p=0.2729592)) # noether

# Simulation for Noether method
R <- 10^4
noether <- 0
n1 <- 26
n2 <- 26
set.seed(0)
for(i in 1:R){
  z1 <- sample(x, size = n1, prob = NULL, replace = TRUE)
  z2 <- sample(y, size = n2, prob = NULL, replace = TRUE)
  
  df = data.frame(grp = c(rep(1,n1), rep(2,n2)), z = c(z1,z2))
  df$grp <- as.factor(df$grp)
  
  p <- rank.two.samples(z~grp, data = df, wilcoxon = "asymptotic", info = FALSE, shift.int=FALSE, alternative = "two.sided")$Wilcoxon$p.Value
  if(p <= 0.05){
    noether <- noether + 1
  }
}
noether/R

#################################################################################################################################
### Table 4: Nasal Mucosa
#################################################################################################################################

# data from reference group x and synthetic data y
x <- c(rep(0,64),rep(1,12), rep(2,4), rep(4,0))
y <- c(rep(0,48),rep(1,25), rep(2,6), rep(4,1))

set.seed(0)
summary(WMWssp(x,y,simulation=TRUE, nsim=10^4)) #balanced

summary(WMWssp_minimize(x,y)) #unbalanced
set.seed(0)
summary(WMWssp(x,y, t = WMWssp_minimize(x,y)$t,simulation=TRUE, nsim=10^4))

summary(WMWssp_noether(0.05,0.8,t=1/2,p=0.5990625)) # noether

##################################################
## Tang
##################################################
alpha = 0.05
beta = 0.2

x1 <- c(rep(0, 50), rep(1, 2))
x2 <- c(rep(0, 47), rep(1, 5))

pi1 <- c(50/52,2/52)
pi2 <- c(47/52,5/52)

pi1 <- c(64,12,4,0)/80
pi2 <- c(48,25,6,1)/80

p1 <- 1/2
p2 <- 1/2

t <- (pi1+pi2)*80
n <- 2*80

r <- c(pi1[1]/2, pi1[1] + pi1[2]/2, pi1[1] + pi1[2] + pi1[3]/2, pi1[1] + pi1[2] + pi1[3] + pi1[4]/2)
s <- c(pi2[1]/2 + pi2[2] +pi2[3] + pi2[4], pi2[2]/2 + pi2[3] + pi2[4], pi2[3]/2 + pi2[4], pi2[4]/2)

theta <- 0.5990625

tau1 <- sum(pi1*s^2) - theta^2
tau2 <- sum(pi2*r^2) - theta^2

sigma0quadrat <- n/(12*(n-1)*p1*p2)*(1-sum(t^3/n^3))
sigma1quadrat <- tau1/p1 + tau2/p2

n <- (qnorm(beta)*sqrt(sigma1quadrat) + qnorm(alpha/2)*sqrt(sigma0quadrat))^2*1/(theta-0.5)^2*1/2


# Simulation for Noether method
R <- 10^4
noether <- 0
n1 <- 134
n2 <- 134
set.seed(0)
for(i in 1:R){
  z1 <- sample(x, size = n1, prob = NULL, replace = TRUE)
  z2 <- sample(y, size = n2, prob = NULL, replace = TRUE)
  
  df = data.frame(grp = c(rep(1,n1), rep(2,n2)), z = c(z1,z2))
  df$grp <- as.factor(df$grp)
  
  p <- rank.two.samples(z~grp, data = df, wilcoxon = "asymptotic", info = FALSE, shift.int=FALSE, alternative = "two.sided")$Wilcoxon$p.Value
  if(p <= 0.05){
    noether <- noether + 1
  }
}
noether/R

# Simulation for Tang method
R <- 10^4
tang <- 0
n1 <- 86
n2 <- 86
set.seed(0)
for(i in 1:R){
  z1 <- sample(x, size = n1, prob = NULL, replace = TRUE)
  z2 <- sample(y, size = n2, prob = NULL, replace = TRUE)
  
  df = data.frame(grp = c(rep(1,n1), rep(2,n2)), z = c(z1,z2))
  df$grp <- as.factor(df$grp)
  
  p <- rank.two.samples(z~grp, data = df, wilcoxon = "asymptotic", info = FALSE, shift.int=FALSE, alternative = "two.sided")$Wilcoxon$p.Value
  if(p <= 0.05){
    tang <- tang + 1
  }
}
tang/R


#################################################################################################################################
### Table 6: Kidney Weights
#################################################################################################################################

# data from reference group x and synthetic data y
x <- c(6.62, 6.65, 5.78, 5.63, 6.05, 6.48, 5.50, 5.37)
y <- x + 0.05*mean(x)

set.seed(0)
summary(WMWssp(x,y,simulation=TRUE, nsim=10^4)) #balanced

summary(WMWssp_minimize(x,y)) #unbalanced
set.seed(0)
summary(WMWssp(x,y, t = WMWssp_minimize(x,y)$t,simulation=TRUE, nsim=10^4))

summary(WMWssp_noether(0.05,0.8,t=1/2,p=0.703125)) # noether

# Simulation for Noether method
R <- 10^4
noether <- 0
n1 <- 26
n2 <- 26
set.seed(0)
for(i in 1:R){
  z1 <- sample(x, size = n1, prob = NULL, replace = TRUE)
  z2 <- sample(y, size = n2, prob = NULL, replace = TRUE)
  
  df = data.frame(grp = c(rep(1,n1), rep(2,n2)), z = c(z1,z2))
  df$grp <- as.factor(df$grp)
  
  p <- rank.two.samples(z~grp, data = df, wilcoxon = "asymptotic", info = FALSE, shift.int=FALSE, alternative = "two.sided")$Wilcoxon$p.Value
  if(p <= 0.05){
    noether <- noether + 1
  }
}
noether/R


#################################################################################################################################
### Table 8: Albumin in Urine
#################################################################################################################################

# data from reference group x and synthetic data y
x <- c(rep(0, 85*2), rep(1, 10*2), rep(2, 5*2))
y <- c(rep(0, 90*2), rep(1, 7.5*2), rep(2, 2.5*2) )

set.seed(0)
summary(WMWssp(x,y, power = 0.9, simulation=TRUE, nsim=10^4)) #balanced

summary(WMWssp_minimize(x,y, power = 0.9)) #unbalanced
set.seed(0)
summary(WMWssp(x,y, power = 0.9, t = WMWssp_minimize(x,y)$t,simulation=TRUE, nsim=10^4))

summary(WMWssp_noether(0.05,0.9,t=1/2,p=0.474375)) # noether


# Simulation for Noether method
R <- 10^4
noether <- 0
n1 <- 26
n2 <- 26
set.seed(0)
for(i in 1:R){
  z1 <- sample(x, size = n1, prob = NULL, replace = TRUE)
  z2 <- sample(y, size = n2, prob = NULL, replace = TRUE)
  
  df = data.frame(grp = c(rep(1,n1), rep(2,n2)), z = c(z1,z2))
  df$grp <- as.factor(df$grp)
  
  p <- rank.two.samples(z~grp, data = df, wilcoxon = "asymptotic", info = FALSE, shift.int=FALSE, alternative = "two.sided")$Wilcoxon$p.Value
  if(p <= 0.05){
    noether <- noether + 1
  }
}
noether/R
