# Supplementary material for: Optimal sample size planning for the Wilcoxon‐Mann‐Whitney test
Source: Stat Med. 2018 Oct 8;38(3):363–75. doi: 10.1002/sim.7983 (PMC6491996; doi:10.1002/sim.7983)
Supplement: Supplementary file 5 — SIM_7983‐Supp‐0005‐Supplementary.tex [file SIM-38-363-s005.tex]

\documentclass{scrartcl}
\usepackage{moreverb}
\usepackage{dsfont}
\usepackage{amsthm}
\usepackage{amsmath}
\usepackage{amssymb}
\usepackage{wasysym}
\usepackage{lmodern}

%  theorem environments
\newtheorem{satz}{Result}[]

\begin{document}

\title{Supplementary Material for: Optimal Sample Size Planning for the Wilcoxon-Mann-Whitney-Test}
\author{By Martin Happ, Arne C. Bathke and Edgar Brunner}

\maketitle

\input der.tex
\input supp_simulation.tex
\input rco.tex

%\bibliography{wileyNJD-AMA}
\end{document}
